# Supplementary material for: Role of Exogenous Pyruvate in Maintaining Adenosine Triphosphate Production under High-Glucose Conditions through PARP-Dependent Glycolysis and PARP-Independent Tricarboxylic Acid Cycle
Source: Int J Mol Sci. 2024 Oct 15;25(20):11089. doi: 10.3390/ijms252011089 (PMC11508270; doi:10.3390/ijms252011089)
Supplement: Supplementary file 1 [file ijms-25-11089-s001.zip]

Archive with 1 entries (1 files):
- ijms-3204232-supplementary.pdf
